# Supplementary material for: Global burden of cancer in women, 1990–2021: a systematic analysis from the GBD 2021 study
Source: Front Oncol. 2025 Aug 11;15:1633894. doi: 10.3389/fonc.2025.1633894 (PMC12376056; doi:10.3389/fonc.2025.1633894)
Supplement: Supplementary file 2 [file Table1.xlsx]

## Sheet: Catalog
Table	Title
Supplementary Table 1	Compare the ASIR and ASMR of female cancers across 21 regions in 2021
Supplementary Table 2	Contributions of aging, epidemiological changes, and population factors to the incidence of female cancers

## Sheet: Supplementary Table 1
Supplementary Table 1. Compare the ASIR and ASMR of female cancers across 21 regions in 2021
	Breast cancer		Cervical cancer		Uterine cancer		Ovarian cancer
	ASIR (per 100 000)	ASMR (per 100 000)	ASIR (per 100 000)	ASMR (per 100 000)	ASIR (per 100 000)	ASMR (per 100 000)	ASIR (per 100 000)	ASMR (per 100 000)
Andean Latin America	33.61 (26.29,42.87)	12.91 (10.2,16.33)	29.79 (22.83,37.66)	14.02 (10.85,17.51)	9.97 (7.4,12.9)	3.17 (2.37,4.1)	6.9 (5.27,8.68)	4.22 (3.27,5.26)
Australasia	80.89 (72.46,90.05)	15.53 (13.68,17.26)	8.51 (7.66,9.35)	1.85 (1.66,2.02)	14.65 (12.84,16.34)	2.12 (1.78,2.39)	7.18 (6.51,7.81)	4.68 (4.12,5.08)
Caribbean	53.78 (45.62,61.72)	19.62 (16.51,23.09)	27.58 (23.09,32.63)	12.31 (10.33,14.68)	17.48 (15.17,20.1)	5.38 (4.63,6.24)	6.66 (5.7,8.07)	4.17 (3.59,4.95)
Central Asia	30.97 (27.75,34.61)	13.83 (12.41,15.37)	14.17 (12.38,15.92)	6.33 (5.62,7.13)	9.71 (8.6,10.95)	2.68 (2.4,3.01)	6.1 (5.31,6.94)	4.08 (3.57,4.63)
Central Europe	61.24 (56.41,66.53)	20.26 (18.54,21.98)	15.93 (14.45,17.53)	6.02 (5.53,6.53)	20.7 (18.66,22.7)	4.17 (3.77,4.57)	10.8 (9.93,11.68)	7.4 (6.79,7.96)
Central Latin America	55.03 (47.96,62.21)	14.06 (12.28,15.82)	28.89 (24.76,33.1)	9.52 (8.21,10.86)	7.08 (6.19,8.06)	2.15 (1.88,2.42)	8.23 (7.16,9.29)	4.9 (4.32,5.5)
Central Sub-Saharan Africa	27.13 (20.26,35.41)	18.73 (14.12,24.76)	38 (26.28,50.98)	25.1 (17.45,33.97)	4.07 (2.64,5.92)	2.14 (1.41,3.16)	4.38 (2.49,6.25)	3.1 (1.69,4.42)
East Asia	37.12 (28.82,46.7)	8.38 (6.59,10.4)	13.4 (9.86,17.38)	4.68 (3.55,5.98)	6.73 (5.02,9.23)	1.25 (0.93,1.69)	4.21 (3.15,5.46)	2.33 (1.72,3.01)
Eastern Europe	52.53 (47.15,58.6)	17.37 (15.49,19.72)	16.49 (14.8,18.1)	5.5 (4.96,6.07)	29.7 (26.77,32.9)	4.65 (4.18,5.2)	9.83 (8.77,11.03)	6 (5.37,6.73)
Eastern Sub-Saharan Africa	29.33 (25.14,34.59)	20.18 (17.52,23.63)	33.45 (27.17,42.12)	21.68 (17.79,26.85)	4.1 (3,5.59)	2.17 (1.59,2.95)	7.48 (5.31,9.25)	5.21 (3.74,6.35)
High-income Asia Pacific	55.62 (50.49,59.45)	9.26 (8.26,9.86)	11.03 (10.25,11.95)	2.53 (2.28,2.73)	8.31 (7.57,9.04)	1.65 (1.44,1.8)	6.36 (5.69,6.75)	3.26 (2.87,3.5)
High-income North America	94.93 (89.02,98.93)	17.02 (15.54,17.93)	12.69 (12.19,13.22)	2.64 (2.5,2.75)	31.78 (29.88,33.21)	3.57 (3.23,3.77)	8.88 (8.29,9.27)	5.44 (4.96,5.71)
North Africa and Middle East	48.35 (43.13,54.48)	12.2 (10.79,13.79)	4.72 (4.04,5.5)	2.55 (2.17,2.93)	7.07 (5.17,8.4)	1.34 (1.01,1.6)	4.87 (3.96,5.63)	3.14 (2.54,3.65)
Oceania	33.39 (27.74,40.88)	22.22 (18.44,26.97)	27.31 (21.47,39.68)	15.27 (12.1,22.32)	8.19 (4.75,12.27)	3.55 (2.06,5.32)	3.9 (2.32,5.28)	1.97 (1.23,2.64)
South Asia	24.62 (21.52,28.32)	13.24 (11.54,15.28)	15.54 (13.47,17.71)	8.72 (7.57,9.88)	2.99 (2.5,3.97)	1.24 (1.03,1.66)	5.99 (5.13,7.14)	3.92 (3.39,4.67)
Southeast Asia	36.15 (30.2,43.68)	17.72 (14.76,21.52)	15.17 (12.91,17.65)	7.45 (6.43,8.59)	6.55 (4.56,7.99)	2.03 (1.47,2.47)	9.28 (6.97,12.04)	3.96 (3.07,5.12)
Southern Latin America	50.25 (46.22,54.26)	20.59 (18.69,22.27)	22.8 (21.07,24.73)	8.56 (7.89,9.28)	7.2 (6.5,7.96)	2 (1.79,2.18)	7.69 (7.14,8.23)	4.82 (4.44,5.17)
Southern Sub-Saharan Africa	42.12 (37.89,46.56)	24.93 (22.64,27.46)	42.4 (37.16,47.85)	23.9 (21.02,26.67)	6.47 (4.86,7.56)	2.94 (2.15,3.41)	7.71 (5.88,8.93)	5.38 (4.05,6.16)
Tropical Latin America	43.87 (41.05,46.5)	16.96 (15.7,18.02)	20.27 (19.16,21.27)	8.38 (7.82,8.86)	7.27 (6.74,7.72)	2.4 (2.19,2.57)	6.43 (6.05,6.77)	3.97 (3.67,4.2)
Western Europe	81.81 (76.45,86.11)	18.01 (16.15,19.11)	8.71 (8.25,9.11)	2.29 (2.11,2.43)	18.48 (17.01,19.49)	2.53 (2.23,2.71)	8.99 (8.35,9.44)	5.55 (5.03,5.9)
Western Sub-Saharan Africa	34.59 (26.92,44.38)	23.07 (18.69,28.77)	24.11 (18.93,29.1)	15.57 (12.55,18.53)	3.55 (2.73,4.5)	1.9 (1.48,2.37)	3.62 (2.4,4.64)	2.58 (1.69,3.28)
ASIR, age-standardized incidence rate;ASMR, age-standardized mortality rate

## Sheet: Supplementary Table 2
Supplementary Table 2. Contributions of aging, epidemiological changes, and population factors to the incidence of female cancers
cancer	location name	Overall Difference	Aging	Population	Epidemiological Change	Aging Percentage(%)	Population Percentage(%)	Epidemiological Change Percentage(%)
breast cancer	Global	1.09145e+06	279672	604314	207466	25.62	55.37	19.01
	High SDI	205083	-21986.3	241791	-14720.9	-10.72	117.9	-7.18
	Low SDI	52698.7	15645.2	19349.5	17703.9	29.69	36.72	33.59
	Middle SDI	395694	100572	131164	163957	25.42	33.15	41.44
	High-middle SDI	261062	24585.9	149524	86951.8	9.42	57.28	33.31
	Low-middle SDI	175996	41985.3	57169.4	76841.4	23.86	32.48	43.66
Cervical cancer	Global	244642	83284.8	247383	-86025.7	34.04	101.12	-35.16
	High SDI	-10884.2	-12511.3	38649.8	-37022.8	114.95	-355.1	340.15
	High-middle SDI	43492	1049.82	43991	-1548.84	2.41	101.15	-3.56
	Low SDI	37689	26242	32060.9	-20613.8	69.63	85.07	-54.69
	Middle SDI	108897	50364.5	77491.6	-18958.7	46.25	71.16	-17.41
	Low-middle SDI	65342.1	37929.2	55180.1	-27767.2	58.05	84.45	-42.5
Uterine cancer	Global	256874	72436	137284	47154	28.2	53.44	18.36
	High SDI	97047.7	314.01	55509.8	41223.9	0.32	57.2	42.48
	Low-middle SDI	22109.3	7098.92	8688.3	6322.11	32.11	39.3	28.59
	Middle SDI	58105.7	21942.1	24530	11633.5	37.76	42.22	20.02
	High-middle SDI	73129.6	10606.9	45710.5	16812.2	14.5	62.51	22.99
	Low SDI	6170.43	2171.01	2841.72	1157.71	35.18	46.05	18.76
Ovarian cancer	Global	123992	39803.3	97972.5	-13784.2	32.1	79.02	-11.12
	Low SDI	12145.7	2226.01	5131.58	4788.08	18.33	42.25	39.42
	High SDI	4623.01	-2576.98	32298.2	-25098.3	-55.74	698.64	-542.9
	High-middle SDI	19943.4	2250.98	25683.4	-7991.03	11.29	128.78	-40.07
	Middle SDI	51933.5	11769.1	24282.2	15882.3	22.66	46.76	30.58
	Low-middle SDI	35244.4	6369.74	13985.7	14888.9	18.07	39.68	42.24
SDI, Socio-demographic index.
